# Supplementary material for: Somatic MED12 mutations are associated with poor prognosis markers in chronic lymphocytic leukemia
Source: Oncotarget. 2014 Dec 18;6(3):1884–8. doi: 10.18632/oncotarget.2753 (PMC4359339; doi:10.18632/oncotarget.2753)
Supplement: Supplementary file 2 [file oncotarget-06-1884-s002.xlsx]

## Sheet: Sheet1
	Supplementary Table 2. MED12 exon 1 and 2 mutations observed in this study and the clinical features of the mutation positive samples.
	Sample	Nucleotide Change	Amino acid effect	Exon	Gender	Dx age	trisomy 12	del 11q	del 13q	del 17p	IGHV	Treated prior to time of draw	Zap70 Meth (>20%)	Zap70(+) (>20%)	CD38(+) (>20%)
	CRC1	c.1-28G>T		5'UTR	F	51	Yes	No	No	No	M	No	Yes	No	Yes
	CRC2	c.72_89del18	p.Y25_K30del	1	M	44	n/a	n/a	n/a	n/a	U	No	No	No	Yes
	CRC3	c.73_96del24	p.Y25_K32del	1	M	72	n/a	n/a	n/a	n/a	U	Yes	No	Yes	Yes
	CRC4	c.97G>A	p.E33K	1	M	58	Yes	No	No	No	U	No	No	Yes	No
	CRC5	c.97G>A	p.E33K	1	F	47	No	No	No	No	U	No	No	Yes	Yes
	CRC6	c. 97G>C	p.E33Q	1	M	69	n/a	n/a	n/a	n/a	U	No	No	Yes	No
	CRC7	c.98A>G	p.E33G	1	F	51	n/a	n/a	n/a	n/a	U	No	No	Yes	Yes
	CRC8	c.100-10_102del13	p.D34del, possible splice effect	2	M	49	No	n/a	No	n/a	U	Yes	No	Yes	Yes
	CRC9	c.100-8T>A	p.E33_D34insPQ	2	M	52	n/a	n/a	n/a	n/a	U	Yes	No	Yes	Yes
	CRC10	c.100-8T>A	p.E33_D34insPQ	2	F	56	n/a	n/a	n/a	n/a	U	No	No	Yes	Yes
	CRC11	c.100-5_100-1del4	possible splice effect	2	M	62	n/a	n/a	n/a	n/a	U	Yes	No	Yes	Yes
	CRC12	c.100-4 _100del5insC	p.D34H, possible splice effect	2	M	55	n/a	n/a	n/a	n/a	U	No	No	Yes	No
	CRC13	c.107T>G & c.122T>G	p.L36R &p.V41G	2	M	56	n/a	n/a	n/a	n/a	U	No	n/a	Yes	Yes
	CRC14	c.107T>G & c.128A>C	p.L36R &p.Q43P	2	M	58	n/a	n/a	n/a	n/a	U	No	No	Yes	Yes
	CRC15	c.122T>G	p.V41G	2	M	58	n/a	n/a	n/a	n/a	U	n/a	No	Yes	Yes
	CRC16	c.130G>A	p.G44S	2	M	55	n/a	n/a	n/a	n/a	U	Yes	No	Yes	No
	CRC17	c.130G>A	p.G44S	2	M	56	No	No	No	No	U	No	No	Yes	Yes
	CRC18	c.130G>C	p.G44R	2	M	61	n/a	n/a	n/a	n/a	U	No	No	Yes	Yes
	CRC19	c.131G>A	p.G44D	2	M	62	n/a	n/a	n/a	n/a	U	No	No	Yes	Yes
	CRC20	c.131G>T	p.G44V	2	M	70	No	n/a	No	No	U	Yes	No	No	No
	CRC21	c. 131G>T	p.G44V	2	F	50	n/a	n/a	n/a	n/a	U	No	No	Yes	Yes
	OSU_SB1	c.46C>A	p.R16R	1	F	76	Yes	Yes	Yes	Yes	n/a	Yes	n/a	n/a	n/a
	OSU_SB2	c.97 G>A	p.E33K	1	F	49	No	No	No	No	M	Yes	n/a	n/a	n/a
	OSU_SB3	c.97G>A	p.E33K	1	M	60	Yes	No	No	No	U	No	n/a	n/a	n/a
	OSU_SB4	c.100-8T>A	p.E33_D34insPQ	2	F	51	No	No	No	No	U	Yes	n/a	n/a	n/a
	OSU_SB5	c.103_156del54	p. E35_S52del	2	M	78	Yes	No	No	No	n/a	Yes	n/a	n/a	n/a
	OSU_SB6	c.122T>A	p.V41E	2	F	49	Yes	No	Yes	No	U	No	n/a	n/a	n/a
	OSU_SB7	c.128A>C	p.Q43P	2	M	52	No	No	No	No	U	Yes	n/a	n/a	n/a
	OSU_SB8	c.130 G>A	p.G44S	2	M	64	Yes	No	No	No	U	No	n/a	n/a	n/a
	OSU_SB9	c.131G>A	p.G44D	2	M	56	No	No	Yes	No	M	No	n/a	n/a	n/a
	OSU_SB10	c.136_153del18	p.N46_V51del	2	M	76	Yes	Yes	No	n/a	U	No	n/a	n/a	n/a
	OSU_SB11	c.149_163del15 & c.171C>T	p.A50_D54del & p. G57G	2	M	52	Yes	No	No	No	U	No	n/a	n/a	n/a
	FIN_47	c.131_151del21	p. G44_A50del	2	M	64	Yes	No	No	No	n/a	No	n/a	n/a	Yes
	FIN_80	c.130G>T	p.G44C	2	M	70	No	Yes	No	No	n/a	No	n/a	n/a	No
	FIN_166	c.98A>G	p.E33G	1	M	69	No	No	Yes	No	n/a	Yes	n/a	n/a	n/a
	FIN_417	c.94_96del3	p.K32del	1	M	57	Yes	No	No	No	n/a	No	n/a	n/a	Yes
	FIN_543	c.97G>A	p.E33K	1	F	55	No	No	Yes	No	n/a	No	n/a	n/a	n/a
	FIN_1086	c.97G>A	p.E33K	1	M	60	No	No	No	No	n/a	No	n/a	Yes	No
	FIN_1090	c.100-2DelA	possible splice effect	2	M	60	No	No	Yes	Yes	n/a	No	n/a	No	n/a
	CRC: Chronic Lymphocytic Leukemia Research Consortium, USA
	OSU_SB: The Ohio State University’s Human Genetics Sample Bank, USA
	FIN: Helsinki University Central Hospital, Finland
	n/a: Not available; IGHV: Immunoglobulin heavy chain variable U: Unmutated; M:Mutated
